# Supplementary material for: Pilot Demonstration of a Strengthening Method for Steel-Bolted Connections Using Pre-Formable Carbon Fiber Cloth with VaRTM
Source: Materials (Basel). 2021 Apr 24;14(9):2184. doi: 10.3390/ma14092184 (PMC8123189; doi:10.3390/ma14092184)
Supplement: Supplementary file 1 [file materials-14-02184-s001.zip]

Archive with 1 entries (1 files):
- Supplementary materials-1164316.pdf
